# Supplementary material for: Proteomics Analysis Reveals Diverse Molecular Characteristics between Endocardial and Aortic-Valvular Endothelium
Source: Genes (Basel). 2021 Jun 30;12(7):1005. doi: 10.3390/genes12071005 (PMC8304717; doi:10.3390/genes12071005)
Supplement: Supplementary file 1 [file genes-12-01005-s001.zip]

Archive with 1 entries (1 files):
- genes-1241940-supplementary.pdf
